# Supplementary material for: The Thermophysical and Physicochemical Properties of the Aqueous Dispersion of Graphene Oxide Dual-Beam Thermal Lens Spectrometry
Source: Nanomaterials (Basel). 2023 Jul 21;13(14):2126. doi: 10.3390/nano13142126 (PMC10385486; doi:10.3390/nano13142126)
Supplement: Supplementary file 1 [file nanomaterials-13-02126-s001.zip]

Archive with 1 entries (1 files):
- nanomaterials-2480747-supplementary.pdf
